# Supplementary material for: Functional Prediction of AT5G35460 Reveals Its Regulatory Role in Reproductive Development and Lipid Remodeling in Arabidopsis thaliana
Source: Membranes (Basel). 2026 Feb 28;16(3):88. doi: 10.3390/membranes16030088 (PMC13027849; doi:10.3390/membranes16030088)
Supplement: Supplementary file 1 [file membranes-16-00088-s001.zip]

Archive with 1 entries (1 files):
- membranes-4150646-supplementary.pdf
